# Supplementary material for: Temporal Regulation of Early-Stage Cytokine Expression in Diabetic Wound Healing Under Negative Pressure Wound Therapy
Source: Int J Mol Sci. 2025 May 13;26(10):4634. doi: 10.3390/ijms26104634 (PMC12110959; doi:10.3390/ijms26104634)
Supplement: Supplementary file 1 [file ijms-26-04634-s001.zip]

Archive with 2 entries (2 files):
- Figure S1.pdf
- supplementary.csv
