# Supplementary material for: Temporal Regulation of Early-Stage Cytokine Expression in Diabetic Wound Healing Under Negative Pressure Wound Therapy
Source: Int J Mol Sci. 2025 May 13;26(10):4634. doi: 10.3390/ijms26104634 (PMC12110959; doi:10.3390/ijms26104634)
Supplement: Supplementary file 1 [file ijms-26-04634-s001.zip › supplementary.csv]

		Analyte/Control	Function	WT:CTRL_0hr	WT:AP_0.5hr	WT:AP_02hrs	WT:AP_16hrs	WT:NP_0.5hr	WT:NP_02hrs	WT:NP_16hrs	DB:CTRL_0hr	DB:AP_0.5hr	DB:AP_02hrs	DB:AP_16hrs	DB:NP_0.5hr	DB:NP_02hrs	DB:NP_16hrs
1	Thrombopoietin	Thrombopoietin	Hemostasis	19602.4	7322.43	10345	4873.76	11758	8527.6	3778.99	80581.35	54270	95094.05	162479	49591	72428.2	70338.9
2	PDGF-BB	PDGF-BB	Hemostasis	7436.86	596.882	7757.43	135.637	5365.89	3733.4	3089.48	54845.45	48314.5	92844.4	115728	43586	60186.3	54615.2
3	CoagulationFactorIII/TissueFactor	CoagulationFactorIII/TissueFactor	Hemostasis	483.195	982.126	4562.3	203.035	933.306	170.226	1209.37	47102.1	47558.5	90758.8	114105	41733	60312.55	53585.75
4	C1qR1/CD93	C1qR1/CD93	Inflammation	19271.6	5649.94	9334.33	2860.63	7220.07	1574.32	2214.67	114291	52246	93478.8	121367	150504	115479.5	145229
5	Chemerin	Chemerin	Inflammation	35028.5	11421	10681.6	5693.74	12127.8	7555.21	3657.98	95295.75	78192	169121	157487.5	157337	159187.5	111180
6	CCL6/C10	CCL6/C10	Inflammation	24918.2	6133.17	4517.82	17971	3803.21	3117.23	20678.9	139198	52294	95727.35	134641.5	107195	101363.85	119802
7	M-CSF	M-CSF	Inflammation	21892	6722.95	7888.68	5090.58	8526.06	3659.17	2745.69	66358.75	53998.5	109311	158509.5	88178.5	85868.75	81525.75
8	P-Selectin/CD62P	P-Selectin/CD62P	Inflammation	34127.9	9420.14	19136.1	15537.3	13612.1	12134.4	13069.6	110251.5	107148	176788.5	239916	187500	225414.5	215120
9	ComplementFactorD	ComplementFactorD	Inflammation;Remodeling	49918.8	20118.5	22863.7	16544.9	21250	9994.54	10525.9	124671	147515	254215	248766.5	198385	188575.5	183976
10	FetuinA/AHSG	FetuinA/AHSG	Inflammation	28400.6	8205.76	8532.96	5944.6	11272.5	5147.63	3107.31	76687.65	100308	185447.5	170030	144300.5	179579.5	140547.5
11	C-ReactiveProtein/CRP	C-ReactiveProtein/CRP	Inflammation	60013.8	19455.9	22964.5	30200.5	22400.9	10862.1	17615.8	151927.5	242726.5	428961	369756	314175.5	368534.5	330618.5
12	CCL22/MDC	CCL22/MDC	Inflammation	6071.42	6276.96	11832.5	3442.42	8675.4	2767.53	2616.57	71976.35	49611	94402.1	114521.5	57291	67678.35	53942.65
13	BAFF/BLyS/TNFSF13B	BAFF/BLyS/TNFSF13B	Inflammation	35344.2	17264	16806.1	8448.86	15878.8	5984.55	5081.7	106529.5	71659.5	151764	143310	103040	136500.5	120568
14	Reg3G	Reg3G	Inflammation	104881	26739.8	42235.2	34352.6	42458.4	27565.5	24256.3	246363	197664	464737	452420.5	308810	367053.5	366402.5
15	CCL12/MCP-5	CCL12/MCP-5	Inflammation	325.103	980.536	946.347	229.454	387.096	219.825	248.35	50653.8	49096.5	92631.5	115962.5	59990	74428.65	64126.55
16	CXCL13/BLC/BCA-1	CXCL13/BLC/BCA-1	Inflammation	1831.8	5383.8	4873.61	2335.93	3733.14	800.221	7268.62	56906.25	51031	91350.8	121310	42491	60415.8	55909
17	LIX	LIX	Inflammation	106120	30830.3	49788.9	43539.7	45901.9	28764.7	30408.3	230113	272443	569801	593672.5	309842.5	389970.5	364135.5
18	CD14	CD14	Inflammation	416.24	356.672	813.605	167.243	419.675	59.2748	149.41	45793.35	47639.5	91363.85	114151.5	46156	62201.6	56506.95
19	CXCL16	CXCL16	Inflammation	1067.27	1868.58	1495.68	365.495	2612.54	404.839	264.474	46750.4	47461	90880.5	113164.5	43122.5	59685.55	51603.35
20	CCL3/CCL4/MIP-1alpha/beta	CCL3/CCL4/MIP-1alpha/beta	Inflammation	367.759	223.84	183.44	220.535	135.162	68.4086	63.7445	44920.05	47562.5	90649.1	111243.5	42023.5	59020.1	50401.3
21	GM-CSF	GM-CSF	Inflammation	458.273	170.504	130.272	171.739	160.094	30.2536	98.0507	44978.9	47617	90926.1	112815.5	41967	59457.45	51298.2
22	TIM-1/KIM-1/HAVCR	TIM-1/KIM-1/HAVCR	Inflammation	347.25	157.175	147.425	172.324	113.427	141.127	140.419	45564	47399	90983.65	112141	41885.5	58927	50904.95
23	CXCL1/KC	CXCL1/KC	Inflammation	244.37	80.3698	82.5509	168.692	166.082	30.1128	92.7357	44779.45	47424.5	90739.3	111535	41715	59051.85	50585
24	CCL2/JE/MCP-1	CCL2/JE/MCP-1	Inflammation	433.399	138.834	152.48	355.848	160.07	28.8311	103.59	45119.95	47628	90571.95	111411.5	41703.5	59031.6	50494.95
25	IL-17A	IL-17A	Inflammation	151.58	60.464	69.4751	226.849	138.218	32.0282	56.2886	44816.45	47498.5	90617.6	111671.5	41166	58437.7	50014.15
26	IL-22	IL-22	Inflammation	298.498	99.8832	166.465	157.175	145.279	84.7326	166.018	44845.45	47629.5	90712.1	111930	41407.5	58709.65	50490.05
27	RAGE	RAGE	Inflammation	1002.49	475.304	8076.96	167.773	6694.74	135.226	221.339	47139.15	47413	91202.05	112577.5	42006.5	59527	51832.65
28	IL-5	IL-5	Inflammation	209.799	101.632	115.437	170.692	179.255	45.324	84.5639	44992.05	47517.5	90941.3	112049.5	41932	59414.95	51385.1
29	Flt-3Ligand	Flt-3Ligand	Inflammation	2757.85	2979.01	1530.57	684.096	3675.2	1643.38	307.104	46167.35	47431.5	90639.3	112991.5	41230	59712.55	50180.6
30	IFN-gamma	IFN-gamma	Inflammation	434.153	105.697	147.257	228.162	197.678	64.0706	120.476	45169.7	48838.5	91545.3	112353	42561	59757.1	51793.15
31	IL-23	IL-23	Inflammation	282.136	123.91	135.927	214.611	216.629	61.9156	115.458	45000.15	47427	90690.4	111707.5	41753.5	58873	52125.4
32	IL-1ra/IL-1F3	IL-1ra/IL-1F3	Inflammation	171.065	174.659	169.463	178.32	295.065	53.641	95.6652	44854.05	47526.5	90557.85	111319	41287.5	58922.25	50801.35
33	G-CSF	G-CSF	Inflammation	223.2	644.438	249.547	169.79	525.575	51.2466	322.117	44821.55	47405.5	90809.85	112241	41682	58827.75	53006.3
34	FGFacidic	FGFacidic	Inflammation	237.352	1170.26	3757.47	99.5918	3333.71	615.333	192.319	44674.9	47464.5	90586.1	111597.5	41021.5	59814.5	49826.15
35	CD160	CD160	Inflammation	300.807	365.362	329.283	133.088	227.95	21.0916	118.454	44983.95	47238	90675.15	111920.5	41561.5	61766.3	51068.25
36	IL-1alpha/IL-1F1	IL-1alpha/IL-1F1	Inflammation	779.035	330.194	157.125	161.456	499.994	79.1341	119.551	48851.3	47238	90688.2	111715.5	41630	61001.6	51264.25
37	CCL19/MIP-3beta	CCL19/MIP-3beta	Inflammation	215.7	475.398	493.362	152.807	400.448	70.0072	171.756	46536.8	47785.5	91533.3	112842.5	43601	65198.8	55724.7
38	FGF-21	FGF-21	Inflammation	589.539	550.353	908.343	305.326	1353.53	86.8313	1837.71	45362.55	47455.5	90882.65	112751	41234	62173.9	53146.85
39	IL-12p40	IL-12p40	Inflammation	1397.08	1141.94	1122.52	269.963	1523.14	146.733	249.678	47017.85	47825.5	90872.9	112460.5	41607	63678.25	51774.05
40	CXCL11/I-TAC	CXCL11/I-TAC	Inflammation	420.944	576.095	599.721	324.052	706.708	52.2607	114.848	45904.5	47735.5	91614.75	114379	42467	65386.4	54342.7
41	CCL20/MIP-3alpha	CCL20/MIP-3alpha	Inflammation	56.386	93.4012	143.635	109.79	183.606	1327.13	153.185	46952.35	47816.5	92417.55	113610	43898	61116.35	62223.05
42	E-Selectin/CD62E	E-Selectin/CD62E	Inflammation	19235.5	6613.43	10979.9	14167	10482.6	8861.53	10636	82991.8	59018	102030	135123	78613.5	121853	143138.5
43	LIF	LIF	Inflammation	691.509	542.284	374.073	151.349	880.186	276.719	267.214	48970.55	48107	94421.65	116457	41273	63413	56636.4
44	Leptin	Leptin	Inflammation	345.83	162.536	90.4436	119.075	737.182	91.6622	62.696	72209.25	55551.5	102656.5	128297	64916	91728.85	103031
45	Lipocalin-2/NGAL	Lipocalin-2/NGAL	Inflammation	5739.56	1081.5	911.674	120.566	800.288	351.811	235.879	73998.05	48318	91878.75	118732	41601.5	63361.7	65124.55
46	IL-33	IL-33	Inflammation	403.701	771.577	726.387	707.62	904.314	226.177	214.685	48530.1	50159.5	98419.05	115672.5	46008.5	71916	65588.15
47	IGFBP-5	IGFBP-5	Inflammation;Proliferation	23212.5	6609.36	7452.22	5621.35	8570.5	5421.38	2562.22	87081.45	104435	172405	153834	210147	205616.5	141152.5
48	IGFBP-6	IGFBP-6	Inflammation;Proliferation	66299	18906.5	23625.7	22774.7	25715.3	13249	16763	109355	77547.5	100839.2	164994.5	149855	150093.5	115093
49	Angiopoietin-like3	Angiopoietin-like3	Inflammation;Proliferation	59992.9	18181.3	17887.1	15162.8	19040.3	7530.8	8461.14	136506.5	163715	267426	224844.5	247549	262333.5	188376.5
50	Angiopoietin-2	Angiopoietin-2	Inflammation;Proliferation	43198.5	20736.5	17910.8	11375.2	17007.9	6170.77	10039.1	97391.55	62169.5	170950.5	140678.5	101446	117985	89342
51	CCL11/Eotaxin	CCL11/Eotaxin	Inflammation;Proliferation	24955.1	17283.2	15557.1	4754.83	18755.5	8940.86	6645.52	119916	77350	110634	137162.5	70257.5	76260.3	68574.1
52	Adiponectin/Acrp30	Adiponectin/Acrp30	Inflammation;Proliferation	81469.9	28670.3	30901.1	16930.6	30432.9	10505.5	11196.3	190770.5	264087	511177.5	413407.5	313601.5	403295.5	334752.5
53	IL-28A/B	IL-28A/B	Inflammation;Proliferation	342.472	326.053	484.521	653.032	553.278	84.9509	362.551	64477.6	51267.5	97458.85	120389.5	74324	85610.9	111195
54	Pentraxin3/TSG-14	Pentraxin3/TSG-14	Inflammation;Proliferation	6351.92	4260.57	9781.38	8077.19	4819.97	3680.38	5839.76	68244.95	57500.5	101522.3	180340	59463	90391.85	167449.5
55	IL-6	IL-6	Inflammation;Proliferation	347.109	77.7128	58.6516	118.224	115.379	170.5	168.308	45001.2	50692.5	94001.25	112605.5	45559.5	63168.7	53184.45
56	IL-2	IL-2	Inflammation;Proliferation	221.121	35.5762	71.4982	176.752	109.207	25.5916	69.696	44702.85	47515.5	90641.5	111449.5	41374	58947.2	50304.55
57	IL-1beta/IL-1F2	IL-1beta/IL-1F2	Inflammation;Proliferation	107.568	141.928	91.8198	139.943	141.443	26.3803	67.5903	44686.6	47395	90587.2	111678.5	41147.5	58816.95	50102.95
58	TNF-alpha	TNF-alpha	Inflammation;Proliferation	252.711	148.881	132.734	207.065	96.3352	46.2889	117.919	45090	47363.5	90604.55	112196	41740.5	58652.3	52620.4
59	CCL5/RANTES	CCL5/RANTES	Inflammation;Proliferation	338.657	252.867	537.028	362.384	507.795	110.535	262.692	45783.2	48353	90892.45	112051	41891	60811.3	50797.05
60	IL-10	IL-10	Inflammation;Proliferation	70.5416	168.832	160.963	140.994	255.837	71.4368	56.2577	46075	47422.5	91691.9	112023	41211	60689.15	50934.5
61	Amphiregulin	Amphiregulin	Inflammation;Proliferation	289.568	784.331	598.603	349.224	508.892	104.697	167.031	46528.15	48768	92481.6	112978	41942	60311.2	52479.25
62	CXCL9/MIG	CXCL9/MIG	Inflammation;Proliferation	191.67	332.91	451.185	79.1939	576.683	35.8874	68.7225	44522.65	47086	90650.2	112065.5	40586	63262.5	50450
63	Endoglin/CD105	Endoglin/CD105	Inflammation;Proliferation	1155.79	3045.96	11807.6	2750.39	4839.92	2371.13	3867.45	51939.2	54986.5	95495.95	121622.5	52823	70982.65	66493.05
64	Pentraxin2/SAP	Pentraxin2/SAP	Inflammation;Proliferation	4684.23	4581.3	2371.44	11135.3	3888.04	2930.99	7671.16	61598.75	51493.5	121378	196769	53123	96944.6	162082
65	CXCL10/IP-10	CXCL10/IP-10	Inflammation;Proliferation	296.037	295.289	157.564	134.892	340.865	24.662	36.8678	45013.4	47267.5	90743.6	111862	41394	67666.85	53260.9
66	ComplementComponentC5/C5a	ComplementComponentC5/C5a	Inflammation;Proliferation	5779.28	3215.24	5413.86	1917.17	4172.72	1358.86	1708.72	65294.6	50172	98205.05	120967	51012	83846.1	73186.15
67	PD-ECGF/Thymidinephosphorylase	PD-ECGF/Thymidinephosphorylase	Proliferation	63.6106	69.8989	136.864	175.773	361.947	74.2046	124.139	45971.45	57807.5	135947	140648	219968	112846	55250.7
68	Periostin/OSF-2	Periostin/OSF-2	Proliferation	24570.1	6852.45	11634.5	11355.9	9938.4	6577.55	6275.87	83711.9	82482	171177.5	214606	212782	197360	170195
69	Osteopontin(OPN)	Osteopontin(OPN)	Proliferation	43968.8	11732.7	15513	15360.7	16492	8905.29	12809.2	106726.5	123812.5	234443.5	263283	277766.5	205210	265994
70	VCAM-1/CD106	VCAM-1/CD106	Proliferation	17640	5499.62	9360.08	13229.5	7698.04	4911.42	9500	81476.05	94062.5	195200	237272.5	173030	110132.5	154936.5
71	IGFBP-3	IGFBP-3	Proliferation	39060.4	14251.9	18647.1	13634.2	20664.7	12748.8	7914.17	117709.5	109922.5	195549	149916.5	146533	201815.5	150903
72	CCL21/6Ckine	CCL21/6Ckine	Proliferation	48189.7	41370.2	44426.2	8769.91	38242.1	15924.4	6577.07	116262.5	94176	194172.5	193706	158112.5	151745.5	77578.8
73	SerpinF1/PEDF	SerpinF1/PEDF	Proliferation	4336.93	2763.9	9755.13	3429.48	3342.39	3239.43	2808.7	56061.35	48814	97506.65	131101.5	71274.5	82044.8	78983.65
74	IGFBP-2	IGFBP-2	Proliferation	67561.8	14857.8	18163.5	19698.1	19640.4	10767.8	10964.6	93337.95	137192	252819.5	153660	104359.5	121427.5	96549.85
75	DPPIV/CD26	DPPIV/CD26	Proliferation	33133.8	10468.8	14450.5	7412.18	12265.8	6159.48	6538.64	103098	153068.5	222438	236065.5	181789	208698	188867.5
76	Angiopoietin-1	Angiopoietin-1	Proliferation	110014	46169.6	47677	33539.2	48805.1	21038.1	18105.9	247720	279604.5	521287.5	379950.5	313914	397516.5	352505
77	Pref-1/DLK-1/FA1	Pref-1/DLK-1/FA1	Proliferation	1153.51	871.373	1258.19	503.683	1536.02	537.818	307.399	50482.8	48472	91285.65	117652	52134	64539.4	63680.9
78	Gas6	Gas6	Proliferation	14785.4	9286.24	6430.65	4603.12	8329.35	5203.29	2936.79	56304.9	48515	95736.05	116095.5	49518.5	69775.2	55316.05
79	CX3CL1/Fractalkine	CX3CL1/Fractalkine	Proliferation	445.6	359.91	644.419	218.014	431.423	78.5355	129.051	45346.25	47509	90853.35	112065.5	44861.5	59607.95	51252.55
80	IGFBP-1	IGFBP-1	Proliferation;Remodeling	65935.1	58431.2	58988.4	45598	58013.7	44215	30025.3	91571.95	304260.5	667848.5	481418.5	307148	426107	372826
81	IL-15	IL-15	Proliferation	122.044	340.847	167.526	190.637	505.055	42.817	129.22	45606.6	47753.5	90801.2	112563	42380.5	58979.65	51177.35
82	CCL17/TARC	CCL17/TARC	Proliferation	1755.11	1406.36	3152.05	1156.9	2709.18	322.895	1297.6	50026.6	47520	91220.5	113225.5	43919.5	61545.6	54697.8
83	IL-3	IL-3	Proliferation	344.459	54.1524	106.889	170.828	154.387	27.9578	71.1872	44887.55	47544.5	90695.85	111660	41744	59039.05	50831.55
84	GDF-15	GDF-15	Proliferation	289.753	2379.91	585.996	179.696	2513.03	4253.08	142.467	44885.5	47316.5	90818.55	111997.5	41908	59510.75	51546.6
85	CXCL2/MIP-2	CXCL2/MIP-2	Proliferation	403.289	134.567	168.48	198.128	170.05	37.5494	103.989	44936.75	47798	90884.85	111542.5	41647.5	59271.2	50329.2
86	WISP-1/CCN4	WISP-1/CCN4	Proliferation	840.209	278.446	550.335	279.852	983.798	309.247	133.348	47383.75	47515	90980.4	111762.5	41816	59343.4	51122.5
87	EGF	EGF	Proliferation	17230.4	126.365	266.783	217.128	229.378	37.5353	153.388	45745.65	48051.5	91123.8	113357	42345.5	60318.65	55287.65
88	IL-7	IL-7	Proliferation	451.662	202.34	226.129	142.875	311.673	132.831	169.791	46720.5	48412.5	92581.55	113192.5	43074.5	64378.8	54445.65
89	IL-27p28	IL-27p28	Proliferation	289.624	198	213.64	384.348	376.729	62.0002	213.456	47827.8	47645	90806.6	112314.5	42109.5	59770.6	56309.7
90	ICAM-1/CD54	ICAM-1/CD54	Proliferation	33631.8	8805.59	17552.3	6938.89	16456.8	5961.35	6384.62	133732	158019	206909	231896.5	136047	175306.5	193728.5
91	HGF	HGF	Proliferation	10529.9	3781.52	5495.84	997.659	4937.12	1638.37	964.04	61537.35	56901	101634.5	121637	43266.5	74323.3	67439.85
92	DKK-1	DKK-1	Proliferation	14353.3	3877.48	10480.7	2594.86	7865.65	3010.78	1606.56	114608.5	117831.5	191189.5	186022	92266	162846.5	142639
93	Chitinase3-like1	Chitinase3-like1	Remodeling	30219.9	13248.1	10947.7	5808.72	12901.9	6671.62	4238.43	91501.45	64753	133947	178760	174519.5	126238	144534.5
94	MMP-2	MMP-2	Remodeling	23934.9	7403.14	10073	3419.46	6045.56	4184.08	2296.98	73612.9	84908.5	167351.5	173731	145532.5	107283	123836
95	Myeloperoxidase	Myeloperoxidase	Remodeling	32056.2	3583.03	5385.63	3913.88	5147.86	1366.16	3874.73	115344.5	141789	299096	349124	261666	215286.5	279100
96	MMP-3	MMP-3	Remodeling	106053	45623.2	38037.1	53068.5	51308.4	32771.1	33648.3	103526	72633	217227	286680	124997	129216.5	182845
97	MMP-9	MMP-9	Remodeling	49357.2	18034	10028.6	759.437	15845.7	6421.48	2281.73	150128	47487.5	111367	123932.5	52398.5	113388.5	63240.2
98	IL-13	IL-13	Remodeling	171.299	229.744	147.755	200.298	282.693	95.458	99.1344	45896.35	47790	91115.1	112395	41307	61566.5	51144.1
99	IL-4	IL-4	Remodeling	4708.26	1660.29	3339.55	931.609	2652.7	901.657	718.786	61818.5	67088	110598	130944.5	64071	97429.45	115350
